# Supplementary material for: Chromosomal Replication, Translocation and Recombination as Putative Events in the Diversification of Vertebrate AQP8-Type Genes
Source: Int J Mol Sci. 2026 Apr 28;27(9):3937. doi: 10.3390/ijms27093937 (PMC13163493; doi:10.3390/ijms27093937)
Supplement: Supplementary file 1 [file ijms-27-03937-s001.zip]

Archive with 2 entries (2 files):
- ijms-4232752-supplementary.pdf
- ijms-4232752-supplementary captions.pdf
